# Supplementary material for: Dehydroepiandrosterone Sulfate, an Adrenal Androgen, Is Inversely Associated with Prevalence of Dynapenia in Male Individuals with Type 2 Diabetes
Source: Metabolites. 2023 Nov 3;13(11):1129. doi: 10.3390/metabo13111129 (PMC10673440; doi:10.3390/metabo13111129)
Supplement: Supplementary file 1 [file metabolites-13-01129-s001.zip]

Archive with 1 entries (1 files):
- metabolites-2612850-supplementary.pdf
